# Supplementary material for: Adaptive Proteome Diversification by Nonsynonymous A-to-I RNA Editing in Coleoid Cephalopods
Source: Mol Biol Evol. 2021 May 22;38(9):3775–88. doi: 10.1093/molbev/msab154 (PMC8382921; doi:10.1093/molbev/msab154)
Supplement: msab154_Supplementary_Data [file msab154_supplementary_data.zip]

Archive with 2 entries (2 files):
- ST1-2-3-6-7-8-9-10-11-12-13.xlsx
- Supplementary Material_20210502.docx
