# Supplementary material for: Adaptive Proteome Diversification by Nonsynonymous A-to-I RNA Editing in Coleoid Cephalopods
Source: Mol Biol Evol. 2021 May 22;38(9):3775–88. doi: 10.1093/molbev/msab154 (PMC8382921; doi:10.1093/molbev/msab154)
Supplement: msab154_Supplementary_Data [file msab154_supplementary_data.zip › ST1-2-3-6-7-8-9-10-11-12-13.xlsx]

## Sheet: ST1-SeqData
Species	Type	Tissue	paired/single	#reads	read length	%GC
Euprymna scolopes	RNA-seq	VL	paired	133775585	100x2	38
Euprymna scolopes	RNA-seq	SG	paired	160098469	100x2	40
Euprymna scolopes	DNA-seq	gills	paired	290218425	100x2	33
Sepioloidea lineolata	RNA-seq	skin	paired	174873490	100x2	39
Sepioloidea lineolata	RNA-seq	SG	paired	180862448	100x2	39
Sepioloidea lineolata	RNA-seq	white body	paired	180883989	100x2	42
Sepioloidea lineolata	RNA-seq	left OL	paired	168326453	100x2	38
Sepioloidea lineolata	RNA-seq	right OL	paired	168326453	100x2	38
Sepioloidea lineolata	DNA-seq	gills	paired	322807751	150x2	36

## Sheet: ST2-TranscriptomesData
	Apl	Nau	O.vul	O.bim	S.ofi	D.pea	Eup	S.lin
Total Trinity 'transcripts'	256514	458827	201414	271576	240756	151477	284912	523168
Total Trinity 'genes'	196908	282627	150616	207439	168878	107025	192425	277868
Contig N50 (nt)	1802	992	784	749	687	755	687	597
Median contig length (nt)	387	352	334	340	323	334	330	311
Mean contig length (nt)	869.75	662.03	579.98	574.31	543.02	573.65	544.73	501.49
Total assembled bases	223102930	187107820	87354553	119133693	91704707	61395149	104819840	139346769
Number of ORFs	21705	10815	12740	17524	14504	11963	15954	16401
Number of unique proteins	16494	8441	10148	12806	10881	9340	10840	10323
Mean ORF length (nt)	1162.53	1395.98	1329.35	1258.1	1171.15	1385.24	1192.41	1196.96
Median ORF length (nt)	662	1010	986	890	809	1043	785	806
Total ORF length (nt)	25232655	15097494	16935982	22046900	16986382	16571644	19023768	19631301
				`

## Sheet: ST3-EditomesData
Species	Tissues used	AG sites	recoding sites	ORFs containing sites	ORFs containing recoding sites
O.vul	OL,SG	117411	76359	8481	7878
O.bim	OL,ANC,sub,supra	76619	49915	7652	6922
S.ofi	OL,SG	129791	85655	9195	8407
D.pea	OL,GFL	82714	54113	7430	6651
Eup	Vl,SG	53088	34829	7519	6482
S.lin	OL,SG	98194	63759	9507	8554

## Sheet: ST6-EditedCodonsDistribution
original_aa	target_aa	codon	nucl	O.vul	O.bim	S.ofi	D.pea	S.lin	Eup
*	*	TAA	1	0	0	0	1	0	0
*	*	TAA	2	0	0	0	1	0	0
*	W	TAG	1	4	2	3	3	2	2
*	W	TGA	2	0	0	0	1	1	0
A	A	GCA	2	629	416	739	480	524	340
D	G	GAC	1	178	100	215	134	167	87
D	G	GAT	1	318	204	409	264	304	149
E	G	GAA	1	660	391	918	502	618	286
E	E	GAA	2	4550	2910	5427	3360	3816	2052
E	G	GAG	1	583	334	797	613	613	362
G	G	GGA	2	300	141	360	217	290	146
H	R	CAC	1	202	115	247	177	172	97
H	R	CAT	1	270	176	344	213	247	131
I	V	ATA	0	455	281	415	208	243	127
I	M	ATA	2	1385	956	1287	779	921	506
I	V	ATC	0	819	540	995	607	742	427
I	V	ATT	0	1497	1017	1666	1053	1214	577
K	E	AAA	0	1354	837	1727	924	1121	499
K	R	AAA	1	3077	1982	3700	2184	2389	1266
K	K	AAA	2	3144	1985	3702	2159	2647	1369
K	E	AAG	0	1420	894	1650	996	1097	639
K	R	AAG	1	4451	2963	5023	3202	3417	2119
L	L	CTA	2	1129	760	1035	708	733	434
L	L	TTA	2	3661	2336	3419	2194	2549	1378
M	V	ATG	0	1140	733	1419	833	971	478
N	D	AAC	0	1078	699	1087	679	789	468
N	S	AAC	1	1244	869	1354	970	961	607
N	D	AAT	0	1618	1046	1779	1021	1234	625
N	S	AAT	1	1772	1217	2297	1356	1481	756
P	P	CCA	2	645	450	743	470	590	348
Q	R	CAA	1	517	351	700	417	491	252
Q	Q	CAA	2	2697	1759	2972	1962	2274	1157
Q	R	CAG	1	1236	828	1572	1072	1183	744
R	G	AGA	0	1248	782	1307	781	892	463
R	R	AGA	2	168	97	170	127	154	67
R	G	AGG	0	776	507	957	609	743	406
R	R	CGA	2	170	93	208	136	168	101
S	G	AGC	0	1341	883	1534	984	1145	689
S	G	AGT	0	2557	1644	2433	1659	1882	1059
S	S	TCA	2	837	569	965	600	835	459
T	A	ACA	0	949	581	1104	613	736	363
T	T	ACA	2	569	371	622	413	581	312
T	A	ACC	0	536	344	612	444	495	252
T	A	ACG	0	240	164	317	271	240	205
T	A	ACT	0	1055	708	1135	659	814	393
V	V	GTA	2	1468	982	1583	989	1166	567
Y	C	TAC	1	1032	628	1250	667	892	494
Y	C	TAT	1	1530	976	1744	945	1150	623

## Sheet: ST7-CodonsDistribution
The Data in this table is based on the un-gapped columns in the 8 species MSA. MSA columns for which some species show gaps were committed to avoid bias
AA	codon	Apl	Nau	O.vul	O.bim	D.pea	S.ofi	Eup	S.lin
*	TAA	181	473	399	399	394	409	403	468
*	TAG	210	260	140	133	108	99	116	126
*	TGA	438	524	379	369	359	385	367	400
A	GCA	13919	20197	17867	17973	17482	17999	17445	17581
A	GCC	24647	14074	12688	12528	15881	15528	15792	15000
A	GCG	9253	4561	2522	2538	3422	2781	5162	2712
A	GCT	20941	23427	26539	26462	23866	24376	22256	24416
C	TGC	10237	9633	7050	7092	7552	8065	8531	7696
C	TGT	11185	13385	15897	15918	14887	14575	14017	14938
D	GAC	35452	23033	20140	20052	18917	20033	20077	18808
D	GAT	23122	32507	36307	36291	38245	36529	36975	37207
E	GAA	24392	39225	48153	48031	50236	48531	48929	49700
E	GAG	44482	28763	19657	19705	18629	20085	19540	19085
F	TTC	24506	17353	18431	18253	16628	17035	17458	16509
F	TTT	19009	27824	26369	26623	27533	27272	26927	28359
G	GGA	16247	19839	18476	18470	20932	19409	19297	19611
G	GGC	20189	11891	10144	10148	10296	11578	11905	10520
G	GGG	11425	9206	5280	5279	5449	5926	5600	5852
G	GGT	13314	16118	20215	20175	19121	18412	18549	19143
H	CAC	17056	12540	9774	9800	9755	10085	10127	9339
H	CAT	9722	14669	17262	17235	17193	17127	17043	17667
I	ATA	8045	15610	15757	15885	12079	12612	11585	12869
I	ATC	26391	18422	16905	16750	17886	17842	20129	17519
I	ATT	16839	25868	30473	30630	31565	31684	30238	32456
K	AAA	27241	37777	47586	47642	48787	46925	47870	48725
K	AAG	37368	32245	24298	24153	22559	24440	23221	22861
L	CTA	6405	9635	9823	9897	7652	7863	7361	7908
L	CTC	18895	11950	11623	11610	11897	12057	13490	11496
L	CTG	39738	29529	16642	16525	15021	16891	15173	15164
L	CTT	12200	17792	21646	21610	23327	22687	22495	23584
L	TTA	5923	13706	22140	22205	20453	19257	20054	20900
L	TTG	18316	21700	21259	21244	24125	24064	24419	24045
M	ATG	27654	26373	25885	25889	26748	26707	26705	26450
N	AAC	26798	21806	20634	20567	17646	18362	19391	17950
N	AAT	14479	23642	29733	30012	30990	30599	29557	31213
P	CCA	12516	19187	18925	18939	18354	18472	17983	18945
P	CCC	13125	7420	5923	5901	7500	7192	6964	6817
P	CCG	8882	4330	3540	3445	4240	3627	6440	3552
P	CCT	11954	13203	15998	15946	15565	15920	14003	15896
Q	CAA	12479	15039	23610	23671	25546	24089	24855	25159
Q	CAG	31925	29649	19681	19667	17699	19571	18115	18433
R	AGA	12564	16042	13239	13225	13080	12804	11491	12676
R	AGG	10659	10813	5774	5801	5691	6076	5276	5854
R	CGA	7340	8376	10350	10320	11665	10845	11863	10926
R	CGC	10249	4454	4837	4831	4131	4741	5454	4608
R	CGG	7907	7216	5669	5636	5487	5639	6568	5856
R	CGT	6849	5480	9608	9635	10401	10084	9966	10134
S	AGC	15656	12715	9535	9466	8956	9656	9954	9286
S	AGT	12309	14993	17684	17744	17341	16863	16208	17263
S	TCA	11291	15952	16694	16833	15617	15348	14161	16174
S	TCC	15170	9766	9299	9234	10145	10035	10492	9677
S	TCG	8535	4714	3977	3972	4629	4090	6758	3728
S	TCT	14442	16239	19301	19377	17690	18337	16908	18719
T	ACA	15420	21540	21684	21760	21647	21740	20189	22182
T	ACC	16101	11534	10716	10569	11006	10581	10478	10439
T	ACG	10592	5377	4326	4255	5628	5221	9082	4815
T	ACT	11657	15536	18464	18612	17131	17645	15745	17704
V	GTA	6167	11024	13052	13057	12016	12022	10710	12276
V	GTC	18710	11893	12606	12425	13533	13582	15027	13133
V	GTG	33600	23996	15599	15616	16475	17071	16884	15917
V	GTT	13227	20639	23721	23859	23451	22514	22572	23479
W	TGG	12424	12874	12473	12465	12646	12684	12606	12655
Y	TAC	21596	17186	14035	13878	13609	13824	14189	13481
Y	TAT	10236	17057	21388	21569	21302	21299	20656	21740

## Sheet: ST8-MutEstimationRaxmlTree
Ancestor	Descendant	Strong editing level lower bound	Weak editing level upper bound	Ancestral syn A	Ancestral nonsyn A	Syn AG mut in descendant	Nonsyn AG mut in descendant	Syn AG mut rate	Nonsyn AG mut rate	Weak syn sites	Weak nonsyn sites	Nonsyn sites depletion factor	Strong syn sites	Strong nonsyn sites	A preferring sites	G preferring sites	Expected mutations in A pref sites	Expected mutations in G pref sites	Total expected mutations in strong nonsyn sites	std	Observed mutations in strong nonsyn sites	P value	Estimated adaptive sites rate	Adaptive sites rate confidence interval (95% confidence level)	Estimated adaptive sites
B	Eup	0.1	0.05	406358	1118740	48106	17558	0.118383	0.0156944	1848	3191	0.627198	947	3175	1635.21	1539.79	25.669	182.168	207.837	16.7111	162	0.002079	0.122718	0.040-0.199	389.63
B	S.lin	0.1	0.05	385205	1132781	27099	13277	0.0703496	0.0117207	850	1651	0.660502	630	2555	1223.68	1331.32	14.3585	93.5567	107.915	11.377	67	4.4e-05	0.229164	0.120-0.325	585.514
D	Eup	0.1	0.05	251312	995073	30991	14483	0.123317	0.0145547	905	1835	0.512089	262	1131	531.238	599.762	7.73836	73.8978	81.6362	10.3044	66	0.054727	0.113956	0-0.240	128.884
D	S.lin	0.1	0.05	258290	1021114	21330	11836	0.0825816	0.0115913	955	1933	0.51199	269	1176	544.479	631.521	6.31419	52.1109	58.4251	8.3045	33	0.00033	0.264404	0.120-0.387	310.939
D	S.ofi	0.1	0.05	248888	1009126	19026	9761	0.076444	0.00967273	612	1151	0.463855	204	919	383.667	535.333	3.71812	40.8675	44.5857	7.14663	21	0.000103	0.339699	0.178-0.471	312.183
D	D.pea	0.1	0.05	244060	989000	17968	10989	0.0736212	0.0111112	597	1131	0.467508	198	889	375.106	513.894	4.1736	37.778	41.9516	6.91196	30	0.029929	0.187042	0-0.348	166.281
S	S.ofi	0.1	0.05	410188	1136180	29296	11122	0.0714209	0.00978894	1370	2393	0.630606	927	3340	1619.21	1720.79	15.8675	122.8	138.668	12.9152	41	0	0.410481	0.338-0.475	1371.01
S	D.pea	0.1	0.05	404621	1118786	29158	13049	0.0720625	0.0116635	2008	3732	0.67217	909	3192	1689.44	1502.56	19.7185	108.22	127.939	12.3987	96	0.003173	0.140008	0.041-0.229	446.906

## Sheet: ST9-MutEstimationAltTree1
Ancestor	Descendant	Strong editing level lower bound	Weak editing level upper bound	Ancestral syn A	Ancestral nonsyn A	Syn AG mut in descendant	Nonsyn AG mut in descendant	Syn AG mut rate	Nonsyn AG mut rate	Weak syn sites	Weak nonsyn sites	Nonsyn sites depletion factor	Strong syn sites	Strong nonsyn sites	A preferring sites	G preferring sites	Expected mutations in A pref sites	Expected mutations in G pref sites	Total expected mutations in strong nonsyn sites	std	Observed mutations in strong nonsyn sites	P value	Estimated adaptive sites rate	Adaptive sites rate confidence interval (95% confidence level)	Estimated adaptive sites
D	Eup	0.1	0.05	425960	1131981	58832	22075	0.138116	0.0195012	2655	4669	0.661743	1188	3805	2089.18	1715.82	40.7502	236.888	277.638	19.8804	216	0.000595	0.11778	0.047-0.183	448.151
D	S.lin	0.1	0.05	240650	1010958	23638	13159	0.0982256	0.0130164	725	1493	0.490201	187	875	385.091	489.909	5.01605	48.0752	53.0913	7.99436	28	0.000227	0.295105	0.141-0.425	258.217
D	S.ofi	0.1	0.05	257111	1013729	13632	8449	0.0530199	0.00833457	894	1631	0.462717	295	1229	538.194	690.806	4.48628	36.5939	41.0802	6.72374	21	0.000341	0.312644	0.145-0.446	384.24
D	D.pea	0.1	0.05	233146	981244	18797	11208	0.0806233	0.0114222	687	1409	0.48731	175	833	358.916	474.084	4.10525	38.1745	42.2797	6.98421	26	0.005057	0.246581	0.064-0.397	205.402
S0	Eup	0.1	0.05	438214	1140800	55896	19829	0.127554	0.0173817	2752	4657	0.650032	1245	4030	2106.82	1923.18	36.6377	245.199	281.837	19.532	221	0.00059	0.118862	0.048-0.185	479.014
S0	S.lin	0.1	0.05	359727	1123836	27081	13284	0.0752821	0.0118202	716	1417	0.633471	504	2191	997.441	1193.56	11.8036	89.7313	101.535	11.0564	61	2.7e-05	0.247551	0.133-0.348	542.384
S0	D.pea	0.1	0.05	348412	1090856	23724	12640	0.0680918	0.0115872	685	1345	0.62713	473	2112	928.737	1183.26	10.7772	80.4654	91.2425	10.3062	72	0.023985	0.135961	0.001-0.255	287.15
S1	S.lin	0.1	0.05	423636	1148875	36795	15049	0.0868552	0.0130989	1988	3340	0.619513	1106	3782	1858.17	1923.83	24.3442	167.007	191.351	15.2896	120	3e-06	0.21811	0.138-0.290	824.892
S1	D.pea	0.1	0.05	393848	1111775	27580	13323	0.070027	0.0119835	1683	2984	0.628097	849	3015	1505.3	1509.7	18.0558	105.665	123.721	12.0289	88	0.00076	0.170385	0.068-0.262	513.712

## Sheet: ST10-MutEstimationAltTree2
Ancestor	Descendant	Strong editing level lower bound	Weak editing level upper bound	Ancestral syn A	Ancestral nonsyn A	Syn AG mut in descendant	Nonsyn AG mut in descendant	Syn AG mut rate	Nonsyn AG mut rate	Weak syn sites	Weak nonsyn sites	Nonsyn sites depletion factor	Strong syn sites	Strong nonsyn sites	A preferring sites	G preferring sites	Expected mutations in A pref sites	Expected mutations in G pref sites	Total expected mutations in strong nonsyn sites	std	Observed mutations in strong nonsyn sites	P value	Estimated adaptive sites rate	Adaptive sites rate confidence interval (95% confidence level)	Estimated adaptive sites
D	Eup	0.1	0.05	427779	1127251	58956	21223	0.137819	0.0188272	2102	3525	0.636393	1172	3761	1965.41	1795.59	37.0229	247.341	284.363	19.9867	213	7.6e-05	0.138218	0.067-0.204	519.838
D	S.lin	0.1	0.05	243726	1007951	24561	12868	0.100773	0.0127665	482	841	0.421902	202	923	352.452	570.548	4.51429	57.4102	61.9245	8.51219	33	7.7e-05	0.314087	0.163-0.441	289.902
D	S.ofi	0.1	0.05	240647	998190	21848	9743	0.0907886	0.00976067	462	809	0.422157	205	920	358.972	561.028	3.51058	50.8689	54.3795	7.99285	16	0	0.462418	0.333-0.569	425.424
D	D.pea	0.1	0.05	254043	993340	12400	9485	0.0488106	0.00954859	1045	2146	0.525198	281	1141	577.058	563.942	5.51536	27.5034	33.0188	6.03532	31	0.348501	0.0416389	0-0.226	47.51
S0	Eup	0.1	0.05	436836	1138934	54822	19466	0.125498	0.0170914	2573	4625	0.689433	1218	3948	2189.37	1758.63	37.4401	220.576	258.016	19.066	212	0.006169	0.0934052	0.020-0.161	368.764
S0	S.lin	0.1	0.05	360073	1122664	27517	13326	0.0764206	0.01187	550	1116	0.650792	494	2257	1002.37	1254.63	11.9236	95.7299	107.654	11.4848	60	3e-06	0.277832	0.167-0.375	627.067
S0	S.ofi	0.1	0.05	355810	1111925	26097	11504	0.0733453	0.010346	535	1066	0.637597	486	2254	968.366	1285.63	10.0369	94.1525	104.189	11.2401	32	0	0.438302	0.345-0.519	987.932
S1	S.lin	0.1	0.05	424034	1153763	37564	15225	0.0885872	0.013196	2326	4213	0.66568	1158	3779	2097.44	1681.56	27.6819	148.92	176.602	15.0435	120	2.8e-05	0.169779	0.090-0.243	641.596
S1	S.ofi	0.1	0.05	400123	1134134	28538	11738	0.0713231	0.0103497	1387	2445	0.621916	883	3152	1556.55	1595.45	16.1262	113.721	129.847	12.4924	48	0	0.365082	0.285-0.435	1150.74

## Sheet: ST11-RaxmlTreeVariousELcutoffs
Ancestor	Descendant	Strong editing level lower bound	Weak editing level upper bound	Ancestral syn A	Ancestral nonsyn A	Syn AG mut in descendant	Nonsyn AG mut in descendant	Syn AG mut rate	Nonsyn AG mut rate	Weak syn sites	Weak nonsyn sites	Nonsyn sites depletion factor	Strong syn sites	Strong nonsyn sites	A preferring sites	G preferring sites	Expected mutations in A pref sites	Expected mutations in G pref sites	Total expected mutations in strong nonsyn sites	std	Observed mutations in strong nonsyn sites	P value	Estimated adaptive sites rate	Adaptive sites rate confidence interval (95% confidence level)	Estimated adaptive sites
B	Eup	0.05	0.05	406358	1118740	48106	17558	0.118383	0.0156944	1848	3191	0.627198	1607	4386	2774.86	1611.14	43.5816	190.525	234.106	19.5706	179	0.001681	0.106658	0.036-0.173	467.803
B	Eup	0.05	0.02	406358	1118740	48106	17558	0.118383	0.0156944	850	1560	0.666631	1607	4386	2949.32	1436.68	46.3532	169.64	215.993	21.7245	179	0.040966	0.0719604	0-0.147	315.618
B	Eup	0.15	0.05	406358	1118740	48106	17558	0.118383	0.0156944	1848	3191	0.627198	612	2568	1056.76	1511.24	16.5998	178.837	195.436	15.3534	150	0.000914	0.150299	0.057-0.235	385.968
B	Eup	0.05	0.01	406358	1118740	48106	17558	0.118383	0.0156944	275	545	0.719852	1607	4386	3184.78	1201.22	50.1549	140.879	191.034	29.8465	179	0.330794	0.025179	0-0.129	110.435
B	Eup	0.15	0.02	406358	1118740	48106	17558	0.118383	0.0156944	850	1560	0.666631	612	2568	1123.2	1444.8	17.6478	170.898	188.546	15.6905	150	0.005228	0.12768	0.030-0.217	327.883
B	Eup	0.1	0.01	406358	1118740	48106	17558	0.118383	0.0156944	275	545	0.719852	947	3175	1876.78	1298.22	29.5648	152.845	182.41	21.2162	162	0.161238	0.0559703	0-0.157	177.706
B	Eup	0.2	0.1	406358	1118740	48106	17558	0.118383	0.0156944	2508	4402	0.637532	436	2133	765.26	1367.74	12.0096	161.913	173.922	14.1505	141	0.007373	0.131451	0.026-0.227	280.385
B	Eup	0.1	0.05	406358	1118740	48106	17558	0.118383	0.0156944	1848	3191	0.627198	947	3175	1635.21	1539.79	25.669	182.168	207.837	16.7111	162	0.002079	0.122718	0.040-0.199	389.63
B	Eup	0.2	0.05	406358	1118740	48106	17558	0.118383	0.0156944	1848	3191	0.627198	436	2133	752.855	1380.15	11.8209	163.356	175.176	14.1897	141	0.005827	0.136464	0.031-0.232	291.077
B	Eup	0.2	0.01	406358	1118740	48106	17558	0.118383	0.0156944	275	545	0.719852	436	2133	864.073	1268.93	13.6168	149.816	163.432	15.3217	141	0.065595	0.0902816	0-0.198	192.571
B	Eup	0.15	0.1	406358	1118740	48106	17558	0.118383	0.0156944	2508	4402	0.637532	612	2568	1074.17	1493.83	16.8675	176.776	193.644	15.2289	150	0.001255	0.144522	0.052-0.229	371.133
B	Eup	0.1	0.02	406358	1118740	48106	17558	0.118383	0.0156944	850	1560	0.666631	947	3175	1738.02	1436.98	27.3094	169.88	197.189	17.5317	162	0.019093	0.0943545	0.005-0.177	299.576
B	Eup	0.2	0.02	406358	1118740	48106	17558	0.118383	0.0156944	850	1560	0.666631	436	2133	800.188	1332.81	12.5718	157.666	170.238	14.3615	141	0.016947	0.11705	0.009-0.215	249.668
B	Eup	0.1	0.1	406358	1118740	48106	17558	0.118383	0.0156944	2508	4402	0.637532	947	3175	1662.16	1512.84	26.0905	178.994	205.084	16.4895	162	0.003144	0.115479	0.033-0.191	366.644
B	Eup	0.15	0.01	406358	1118740	48106	17558	0.118383	0.0156944	275	545	0.719852	612	2568	1212.87	1355.13	19.1047	159.937	179.042	17.4537	150	0.044104	0.096733	0-0.198	248.41
B	S.lin	0.15	0.01	385205	1132781	27099	13277	0.0703496	0.0117207	98	199	0.690515	434	2122	881.286	1240.71	10.4459	86.6131	97.059	12.2541	63	0.002326	0.231194	0.078-0.361	490.594
B	S.lin	0.15	0.05	385205	1132781	27099	13277	0.0703496	0.0117207	850	1651	0.660502	434	2122	842.981	1279.02	9.89069	89.9061	99.7968	10.6261	63	6.9e-05	0.24855	0.126-0.355	527.424
B	S.lin	0.2	0.02	385205	1132781	27099	13277	0.0703496	0.0117207	355	732	0.701179	313	1773	645.397	1127.6	7.58283	79.205	86.7878	9.99152	60	0.002022	0.217171	0.073-0.342	385.044
B	S.lin	0.1	0.1	385205	1132781	27099	13277	0.0703496	0.0117207	1238	2426	0.666371	630	2555	1234.56	1320.44	14.4801	92.8371	107.317	11.2227	67	4.4e-05	0.225733	0.118-0.320	576.748
B	S.lin	0.1	0.01	385205	1132781	27099	13277	0.0703496	0.0117207	98	199	0.690515	630	2555	1279.29	1275.71	15.1517	88.7861	103.938	14.4724	67	0.005912	0.209097	0.052-0.338	534.243
B	S.lin	0.15	0.1	385205	1132781	27099	13277	0.0703496	0.0117207	1238	2426	0.666371	434	2122	850.472	1271.53	9.97789	89.4068	99.3847	10.5462	63	8.9e-05	0.245629	0.124-0.351	521.224
B	S.lin	0.15	0.02	385205	1132781	27099	13277	0.0703496	0.0117207	355	732	0.701179	434	2122	894.896	1227.1	10.5274	86.14	96.6674	10.8631	63	0.000451	0.227511	0.099-0.340	482.779
B	S.lin	0.2	0.05	385205	1132781	27099	13277	0.0703496	0.0117207	850	1651	0.660502	313	1773	607.956	1165.04	7.12948	81.9267	89.0561	9.8608	60	0.000705	0.235352	0.096-0.355	417.278
B	S.lin	0.1	0.02	385205	1132781	27099	13277	0.0703496	0.0117207	355	732	0.701179	630	2555	1299.04	1255.96	15.2686	88.1112	103.38	11.9116	67	0.000569	0.203972	0.085-0.309	521.149
B	S.lin	0.05	0.01	385205	1132781	27099	13277	0.0703496	0.0117207	98	199	0.690515	1018	3330	2067.16	1262.84	24.4845	87.3029	111.787	19.2912	73	0.025558	0.170224	0-0.305	566.846
B	S.lin	0.05	0.05	385205	1132781	27099	13277	0.0703496	0.0117207	850	1651	0.660502	1018	3330	1977.32	1352.68	23.2068	95.0142	118.221	12.7494	73	7.4e-05	0.194123	0.099-0.280	646.43
B	S.lin	0.2	0.1	385205	1132781	27099	13277	0.0703496	0.0117207	1238	2426	0.666371	313	1773	613.359	1159.64	7.19732	81.5438	88.7411	9.82101	60	0.000774	0.23278	0.094-0.353	412.718
B	S.lin	0.2	0.01	385205	1132781	27099	13277	0.0703496	0.0117207	98	199	0.690515	313	1773	635.582	1137.42	7.52068	79.5712	87.0919	10.7986	60	0.004354	0.219924	0.059-0.357	389.926
B	S.lin	0.1	0.05	385205	1132781	27099	13277	0.0703496	0.0117207	850	1651	0.660502	630	2555	1223.68	1331.32	14.3585	93.5567	107.915	11.377	67	4.4e-05	0.229164	0.120-0.325	585.514
B	S.lin	0.05	0.02	385205	1132781	27099	13277	0.0703496	0.0117207	355	732	0.701179	1018	3330	2099.09	1230.91	24.6673	86.1644	110.832	14.0578	73	0.002622	0.163113	0.051-0.262	543.165
D	Eup	0.05	0.02	251312	995073	30991	14483	0.123317	0.0145547	485	1076	0.560311	531	1603	1178.05	424.946	17.1803	52.1189	69.2992	12.8103	73	0.603332	0	0-0.104	0
D	Eup	0.1	0.02	251312	995073	30991	14483	0.123317	0.0145547	485	1076	0.560311	262	1131	581.262	549.738	8.47712	67.6579	76.135	10.5236	66	0.15606	0.0745349	0-0.207	84.2989
D	Eup	0.1	0.01	251312	995073	30991	14483	0.123317	0.0145547	203	454	0.56483	262	1131	585.951	545.049	8.57577	66.845	75.4207	11.3256	66	0.191195	0.0700651	0-0.213	79.2436
D	Eup	0.05	0.01	251312	995073	30991	14483	0.123317	0.0145547	203	454	0.56483	531	1603	1187.56	415.443	17.3707	50.5234	67.8941	15.356	73	0.616364	0	0-0.119	0
D	Eup	0.2	0.1	251312	995073	30991	14483	0.123317	0.0145547	1174	2307	0.496293	108	752	212.228	539.772	3.09105	66.5576	69.6486	8.83308	58	0.081173	0.12863	0-0.287	96.7297
D	Eup	0.1	0.05	251312	995073	30991	14483	0.123317	0.0145547	905	1835	0.512089	262	1131	531.238	599.762	7.73836	73.8978	81.6362	10.3044	66	0.054727	0.113956	0-0.240	128.884
D	Eup	0.05	0.05	251312	995073	30991	14483	0.123317	0.0145547	905	1835	0.512089	531	1603	1076.67	526.331	15.6859	64.7781	80.464	11.9023	73	0.255078	0.0390156	0-0.148	62.542
D	Eup	0.2	0.02	251312	995073	30991	14483	0.123317	0.0145547	485	1076	0.560311	108	752	239.604	512.396	3.49661	63.12	66.6166	8.8163	58	0.14993	0.0961591	0-0.260	72.3116
D	Eup	0.2	0.05	251312	995073	30991	14483	0.123317	0.0145547	905	1835	0.512089	108	752	218.983	533.017	3.19283	65.6998	68.8926	8.81247	58	0.095266	0.120575	0-0.280	90.6723
D	Eup	0.15	0.01	251312	995073	30991	14483	0.123317	0.0145547	203	454	0.56483	174	908	389.143	518.857	5.68893	63.749	69.4379	9.88122	62	0.212747	0.0691517	0-0.224	62.7898
D	Eup	0.2	0.01	251312	995073	30991	14483	0.123317	0.0145547	203	454	0.56483	108	752	241.537	510.463	3.53327	62.7931	66.3264	8.98373	58	0.163024	0.0930778	0-0.260	69.9945
D	Eup	0.15	0.05	251312	995073	30991	14483	0.123317	0.0145547	905	1835	0.512089	174	908	352.807	555.193	5.13871	68.4225	73.5612	9.42816	62	0.097648	0.105761	0-0.249	96.031
D	Eup	0.15	0.02	251312	995073	30991	14483	0.123317	0.0145547	485	1076	0.560311	174	908	386.029	521.971	5.62807	64.2784	69.9065	9.4771	62	0.188499	0.0729866	0-0.222	66.2718
D	Eup	0.15	0.1	251312	995073	30991	14483	0.123317	0.0145547	1174	2307	0.496293	174	908	341.923	566.077	4.98215	69.7638	74.746	9.41372	62	0.075983	0.116333	0-0.259	105.63
D	Eup	0.1	0.1	251312	995073	30991	14483	0.123317	0.0145547	1174	2307	0.496293	262	1131	514.85	616.15	7.49939	75.9083	83.4077	10.266	66	0.036497	0.126916	0-0.251	143.542
D	S.lin	0.1	0.05	258290	1021114	21330	11836	0.0825816	0.0115913	955	1933	0.51199	269	1176	544.479	631.521	6.31419	52.1109	58.4251	8.3045	33	0.00033	0.264404	0.120-0.387	310.939
D	S.lin	0.2	0.02	258290	1021114	21330	11836	0.0825816	0.0115913	514	1138	0.560032	107	781	236.899	544.101	2.75278	44.89	47.6428	7.23668	30	0.003669	0.278166	0.081-0.439	217.248
D	S.lin	0.1	0.1	258290	1021114	21330	11836	0.0825816	0.0115913	1228	2431	0.500749	269	1176	532.524	643.476	6.17378	53.1107	59.2844	8.32064	33	0.000202	0.27344	0.130-0.394	321.565
D	S.lin	0.05	0.05	258290	1021114	21330	11836	0.0825816	0.0115913	955	1933	0.51199	542	1674	1097.05	576.947	12.7239	47.5454	60.2694	9.29028	38	0.004512	0.162868	0.042-0.269	272.64
D	S.lin	0.2	0.1	258290	1021114	21330	11836	0.0825816	0.0115913	1228	2431	0.500749	107	781	211.822	569.178	2.4576	46.9882	49.4458	7.26693	30	0.001563	0.306278	0.112-0.463	239.203
D	S.lin	0.15	0.05	258290	1021114	21330	11836	0.0825816	0.0115913	955	1933	0.51199	174	941	352.191	588.809	4.08911	48.5853	52.6744	7.68493	31	0.000945	0.282719	0.114-0.422	266.039
D	S.lin	0.05	0.02	258290	1021114	21330	11836	0.0825816	0.0115913	514	1138	0.560032	542	1674	1199.99	474.008	13.9464	38.9493	52.8957	9.64959	38	0.051075	0.109623	0-0.227	183.509
D	S.lin	0.1	0.01	258290	1021114	21330	11836	0.0825816	0.0115913	211	482	0.577827	269	1176	614.493	561.507	7.15881	46.1362	53.295	8.78288	33	0.006455	0.211942	0.048-0.351	249.244
D	S.lin	0.05	0.01	258290	1021114	21330	11836	0.0825816	0.0115913	211	482	0.577827	542	1674	1238.12	435.877	14.4192	35.5199	49.9391	11.1502	38	0.131325	0.0893042	0-0.228	149.495
D	S.lin	0.1	0.02	258290	1021114	21330	11836	0.0825816	0.0115913	514	1138	0.560032	269	1176	595.568	580.432	6.91633	47.8412	54.7575	8.34099	33	0.002152	0.226654	0.076-0.355	266.545
D	S.lin	0.2	0.01	258290	1021114	21330	11836	0.0825816	0.0115913	211	482	0.577827	107	781	244.427	536.573	2.84626	44.2294	47.0757	7.29482	30	0.005204	0.269042	0.068-0.434	210.122
D	S.lin	0.2	0.05	258290	1021114	21330	11836	0.0825816	0.0115913	955	1933	0.51199	107	781	216.577	564.423	2.51295	46.5992	49.1122	7.2588	30	0.001967	0.30081	0.106-0.458	234.932
D	S.lin	0.15	0.01	258290	1021114	21330	11836	0.0825816	0.0115913	211	482	0.577827	174	941	397.479	543.521	4.63106	44.7259	49.357	7.8522	31	0.005483	0.239938	0.059-0.391	225.782
D	S.lin	0.15	0.1	258290	1021114	21330	11836	0.0825816	0.0115913	1228	2431	0.500749	174	941	344.458	596.542	3.99865	49.2507	53.2493	7.69284	31	0.000714	0.289918	0.122-0.428	272.813
D	S.lin	0.15	0.02	258290	1021114	21330	11836	0.0825816	0.0115913	514	1138	0.560032	174	941	385.237	555.763	4.47305	45.827	50.3	7.66505	31	0.00282	0.252078	0.079-0.396	237.205
D	S.ofi	0.15	0.1	248888	1009126	19026	9761	0.076444	0.00967273	799	1518	0.46858	127	725	241.284	483.716	2.33736	36.9556	39.293	6.54778	20	0.000416	0.35327	0.161-0.504	256.121
D	S.ofi	0.2	0.1	248888	1009126	19026	9761	0.076444	0.00967273	799	1518	0.46858	86	571	163.389	407.611	1.58222	31.1453	32.7275	5.92243	18	0.002512	0.344248	0.116-0.520	196.566
D	S.ofi	0.05	0.05	248888	1009126	19026	9761	0.076444	0.00967273	612	1151	0.463855	391	1286	735.361	550.639	7.12106	41.9934	49.1144	8.02905	27	0.001182	0.227539	0.087-0.347	292.615
D	S.ofi	0.1	0.05	248888	1009126	19026	9761	0.076444	0.00967273	612	1151	0.463855	204	919	383.667	535.333	3.71812	40.8675	44.5857	7.14663	21	0.000103	0.339699	0.178-0.471	312.183
D	S.ofi	0.1	0.01	248888	1009126	19026	9761	0.076444	0.00967273	73	167	0.564225	204	919	466.685	452.315	4.58031	34.0586	38.639	8.16472	21	0.011961	0.257302	0.038-0.429	236.46
D	S.ofi	0.05	0.01	248888	1009126	19026	9761	0.076444	0.00967273	73	167	0.564225	391	1286	894.479	391.521	8.77013	29.0431	37.8132	11.1397	27	0.15583	0.116899	0-0.303	150.332
D	S.ofi	0.15	0.05	248888	1009126	19026	9761	0.076444	0.00967273	612	1151	0.463855	127	725	238.851	486.149	2.31315	37.1319	39.4451	6.57596	20	0.000426	0.356148	0.164-0.508	258.207
D	S.ofi	0.2	0.05	248888	1009126	19026	9761	0.076444	0.00967273	612	1151	0.463855	86	571	161.742	409.258	1.56654	31.266	32.8326	5.94004	18	0.00244	0.34663	0.118-0.522	197.926
D	S.ofi	0.2	0.01	248888	1009126	19026	9761	0.076444	0.00967273	73	167	0.564225	86	571	196.74	374.26	1.9313	28.381	30.3123	6.08757	18	0.012764	0.289341	0.039-0.485	165.214
D	S.ofi	0.05	0.02	248888	1009126	19026	9761	0.076444	0.00967273	308	569	0.455638	391	1286	722.334	563.666	7.01173	42.8995	49.9112	8.42752	27	0.001355	0.235932	0.087-0.363	303.408
D	S.ofi	0.15	0.01	248888	1009126	19026	9761	0.076444	0.00967273	73	167	0.564225	127	725	290.534	434.466	2.84872	32.8943	35.743	6.95236	20	0.006999	0.29007	0.065-0.468	210.301
D	S.ofi	0.1	0.02	248888	1009126	19026	9761	0.076444	0.00967273	308	569	0.455638	204	919	376.87	542.13	3.65786	41.3693	45.0272	7.29166	21	7.7e-05	0.345565	0.180-0.480	317.574
D	S.ofi	0.15	0.02	248888	1009126	19026	9761	0.076444	0.00967273	308	569	0.455638	127	725	234.62	490.38	2.27562	37.4234	39.699	6.625	20	0.000391	0.360901	0.167-0.514	261.653
D	S.ofi	0.2	0.02	248888	1009126	19026	9761	0.076444	0.00967273	308	569	0.455638	86	571	158.877	412.123	1.54245	31.4738	33.0163	5.9777	18	0.002273	0.350629	0.120-0.527	200.209
D	S.ofi	0.1	0.1	248888	1009126	19026	9761	0.076444	0.00967273	799	1518	0.46858	204	919	387.574	531.426	3.7528	40.5893	44.3421	7.11576	21	8.7e-05	0.336101	0.175-0.467	308.877
D	D.pea	0.1	0.01	244060	989000	17968	10989	0.0736212	0.0111112	72	169	0.579235	198	889	464.75	424.25	5.24193	30.755	35.997	7.7876	30	0.201446	0.0974007	0-0.295	86.5893
D	D.pea	0.05	0.02	244060	989000	17968	10989	0.0736212	0.0111112	304	564	0.457832	376	1248	697.579	550.421	7.77856	40.3502	48.1288	8.10989	34	0.030893	0.156708	0-0.298	195.571
D	D.pea	0.05	0.05	244060	989000	17968	10989	0.0736212	0.0111112	597	1131	0.467508	376	1248	712.322	535.678	7.92307	39.3605	47.2836	7.76772	34	0.032592	0.147394	0-0.282	183.947
D	D.pea	0.1	0.02	244060	989000	17968	10989	0.0736212	0.0111112	304	564	0.457832	198	889	367.342	521.658	4.09792	38.3075	42.4055	7.01022	30	0.027591	0.193969	0-0.358	172.439
D	D.pea	0.15	0.01	244060	989000	17968	10989	0.0736212	0.0111112	72	169	0.579235	123	702	288.708	413.292	3.25344	30.1244	33.3778	6.66193	26	0.116027	0.148864	0-0.355	104.502
D	D.pea	0.05	0.01	244060	989000	17968	10989	0.0736212	0.0111112	72	169	0.579235	376	1248	882.556	365.444	9.93165	26.0615	35.9931	10.4664	34	0.402844	0.028293	0-0.225	35.3097
D	D.pea	0.1	0.05	244060	989000	17968	10989	0.0736212	0.0111112	597	1131	0.467508	198	889	375.106	513.894	4.1736	37.778	41.9516	6.91196	30	0.029929	0.187042	0-0.348	166.281
D	D.pea	0.1	0.1	244060	989000	17968	10989	0.0736212	0.0111112	775	1490	0.474444	198	889	380.671	508.329	4.2377	37.399	41.6367	6.86448	30	0.032915	0.181984	0-0.343	161.784
D	D.pea	0.2	0.05	244060	989000	17968	10989	0.0736212	0.0111112	597	1131	0.467508	85	549	161.03	387.97	1.79094	28.5438	30.3347	5.69434	24	0.111637	0.164344	0-0.381	90.2247
D	D.pea	0.15	0.1	244060	989000	17968	10989	0.0736212	0.0111112	775	1490	0.474444	123	702	236.477	465.523	2.6311	34.2541	36.8852	6.32618	26	0.030078	0.216431	0-0.397	151.935
D	D.pea	0.2	0.01	244060	989000	17968	10989	0.0736212	0.0111112	72	169	0.579235	85	549	199.514	349.486	2.2458	25.5214	27.7672	5.82527	24	0.236294	0.10087	0-0.336	55.3776
D	D.pea	0.15	0.05	244060	989000	17968	10989	0.0736212	0.0111112	597	1131	0.467508	123	702	233.02	468.98	2.59117	34.4989	37.0901	6.35387	26	0.028422	0.220395	0-0.402	154.717
D	D.pea	0.2	0.02	244060	989000	17968	10989	0.0736212	0.0111112	304	564	0.457832	85	549	157.697	391.303	1.75839	28.7789	30.5373	5.72765	24	0.10574	0.169146	0-0.387	92.8613
D	D.pea	0.2	0.1	244060	989000	17968	10989	0.0736212	0.0111112	775	1490	0.474444	85	549	163.419	385.581	1.81968	28.36	30.1797	5.6814	24	0.116638	0.160629	0-0.378	88.1853
D	D.pea	0.15	0.02	244060	989000	17968	10989	0.0736212	0.0111112	304	564	0.457832	123	702	228.197	473.803	2.54536	34.8208	37.3661	6.40606	26	0.026251	0.225864	0-0.409	158.556
S	S.ofi	0.2	0.05	410188	1136180	29296	11122	0.0714209	0.00978894	1370	2393	0.630606	437	2316	763.315	1552.69	7.47831	110.838	118.316	11.3395	37	0	0.493345	0.405-0.568	1142.59
S	S.ofi	0.15	0.01	410188	1136180	29296	11122	0.0714209	0.00978894	193	349	0.652836	609	2758	1101.25	1656.75	10.8393	117.893	128.733	13.389	39	0	0.457505	0.356-0.544	1261.8
S	S.ofi	0.05	0.05	410188	1136180	29296	11122	0.0714209	0.00978894	1370	2393	0.630606	1475	4450	2576.41	1873.59	25.246	133.695	158.941	14.6633	48	0	0.349685	0.284-0.409	1556.1
S	S.ofi	0.1	0.1	410188	1136180	29296	11122	0.0714209	0.00978894	1918	3503	0.659367	927	3340	1693.06	1646.94	16.5771	117.566	134.143	12.6843	41	0	0.39143	0.319-0.455	1307.38
S	S.ofi	0.05	0.01	410188	1136180	29296	11122	0.0714209	0.00978894	193	349	0.652836	1475	4450	2667.23	1782.77	26.2469	126.327	152.574	20.1412	48	1e-06	0.331563	0.214-0.428	1475.45
S	S.ofi	0.1	0.05	410188	1136180	29296	11122	0.0714209	0.00978894	1370	2393	0.630606	927	3340	1619.21	1720.79	15.8675	122.8	138.668	12.9152	41	0	0.410481	0.338-0.475	1371.01
S	S.ofi	0.1	0.01	410188	1136180	29296	11122	0.0714209	0.00978894	193	349	0.652836	927	3340	1676.28	1663.72	16.4886	118.175	134.664	15.547	41	0	0.394893	0.286-0.486	1318.94
S	S.ofi	0.2	0.01	410188	1136180	29296	11122	0.0714209	0.00978894	193	349	0.652836	437	2316	790.223	1525.78	7.7738	108.684	116.458	12.0164	37	0	0.482187	0.379-0.570	1116.75
S	S.ofi	0.15	0.05	410188	1136180	29296	11122	0.0714209	0.00978894	1370	2393	0.630606	609	2758	1063.75	1694.25	10.4182	120.956	131.374	12.1394	39	0	0.470226	0.391-0.538	1296.88
S	S.ofi	0.15	0.02	410188	1136180	29296	11122	0.0714209	0.00978894	587	1065	0.655009	609	2758	1104.91	1653.09	10.8396	117.931	128.77	12.3634	39	0	0.45707	0.372-0.530	1260.6
S	S.ofi	0.2	0.02	410188	1136180	29296	11122	0.0714209	0.00978894	587	1065	0.655009	437	2316	792.853	1523.15	7.77217	108.698	116.47	11.4517	37	0	0.482016	0.390-0.561	1116.35
S	S.ofi	0.15	0.1	410188	1136180	29296	11122	0.0714209	0.00978894	1918	3503	0.659367	609	2758	1112.27	1645.73	10.8919	117.483	128.375	12.003	39	0	0.455118	0.376-0.523	1255.22
S	S.ofi	0.05	0.02	410188	1136180	29296	11122	0.0714209	0.00978894	587	1065	0.655009	1475	4450	2676.11	1773.89	26.235	126.364	152.599	15.9169	48	0	0.330147	0.250-0.401	1469.16
S	S.ofi	0.1	0.02	410188	1136180	29296	11122	0.0714209	0.00978894	587	1065	0.655009	927	3340	1681.87	1658.13	16.4985	118.234	134.732	13.4911	41	0	0.393934	0.312-0.466	1315.74
S	S.ofi	0.2	0.1	410188	1136180	29296	11122	0.0714209	0.00978894	1918	3503	0.659367	437	2316	798.129	1517.87	7.81389	108.387	116.201	11.2599	37	0	0.480331	0.392-0.555	1112.45
S	D.pea	0.2	0.05	404621	1118786	29158	13049	0.0720625	0.0116635	2008	3732	0.67217	400	2070	743.426	1326.57	8.67254	95.5648	104.237	10.6586	79	0.006021	0.171268	0.040-0.286	354.525
S	D.pea	0.1	0.1	404621	1118786	29158	13049	0.0720625	0.0116635	2701	4964	0.664674	909	3192	1670.59	1521.41	19.4934	109.598	129.091	12.3224	96	0.002176	0.145051	0.047-0.233	463.003
S	D.pea	0.15	0.05	404621	1118786	29158	13049	0.0720625	0.0116635	2008	3732	0.67217	591	2527	1098.41	1428.59	12.8154	102.918	115.734	11.4261	87	0.003903	0.159382	0.044-0.261	402.758
S	D.pea	0.2	0.01	404621	1118786	29158	13049	0.0720625	0.0116635	368	739	0.72627	400	2070	803.261	1266.74	9.39164	91.1303	100.522	10.9133	79	0.018705	0.146232	0.008-0.268	302.701
S	D.pea	0.1	0.01	404621	1118786	29158	13049	0.0720625	0.0116635	368	739	0.72627	909	3192	1825.41	1366.59	21.3482	98.1325	119.481	13.7752	96	0.03869	0.103473	0-0.207	330.284
S	D.pea	0.05	0.01	404621	1118786	29158	13049	0.0720625	0.0116635	368	739	0.72627	1602	4424	3217.06	1206.94	37.6184	86.3202	123.939	17.7515	104	0.124417	0.0641122	0-0.164	283.632
S	D.pea	0.2	0.02	404621	1118786	29158	13049	0.0720625	0.0116635	966	1993	0.746159	400	2070	825.259	1244.74	9.6364	89.6557	99.2921	10.6092	79	0.021858	0.137902	0.004-0.256	285.457
S	D.pea	0.1	0.02	404621	1118786	29158	13049	0.0720625	0.0116635	966	1993	0.746159	909	3192	1875.4	1316.6	21.8983	94.7301	116.628	12.5544	96	0.042825	0.0909142	0-0.185	290.198
S	D.pea	0.05	0.02	404621	1118786	29158	13049	0.0720625	0.0116635	966	1993	0.746159	1602	4424	3305.16	1118.84	38.5844	80.3882	118.973	14.7482	104	0.146387	0.0478056	0-0.131	211.492
S	D.pea	0.2	0.1	404621	1118786	29158	13049	0.0720625	0.0116635	2701	4964	0.664674	400	2070	735.135	1334.86	8.57416	96.1667	104.741	10.6511	79	0.00503	0.174717	0.043-0.289	361.664
S	D.pea	0.15	0.01	404621	1118786	29158	13049	0.0720625	0.0116635	368	739	0.72627	591	2527	1186.82	1340.18	13.8841	96.3277	110.212	12.0224	87	0.021517	0.12928	0.004-0.241	326.691
S	D.pea	0.05	0.05	404621	1118786	29158	13049	0.0720625	0.0116635	2008	3732	0.67217	1602	4424	2977.42	1446.58	34.7507	104.108	138.859	13.9496	104	0.004207	0.110233	0.029-0.184	487.673
S	D.pea	0.15	0.1	404621	1118786	29158	13049	0.0720625	0.0116635	2701	4964	0.664674	591	2527	1086.16	1440.84	12.6727	103.805	116.478	11.4255	87	0.00309	0.163574	0.049-0.265	413.352
S	D.pea	0.1	0.05	404621	1118786	29158	13049	0.0720625	0.0116635	2008	3732	0.67217	909	3192	1689.44	1502.56	19.7185	108.22	127.939	12.3987	96	0.003173	0.140008	0.041-0.229	446.906
S	D.pea	0.15	0.02	404621	1118786	29158	13049	0.0720625	0.0116635	966	1993	0.746159	591	2527	1219.32	1307.68	14.2401	94.1219	108.362	11.4245	87	0.024524	0.118946	0.000-0.225	300.577

## Sheet: ST12-MutationRates_EditedGenes
	General		Edited genes		Edited genes - 10nucl distance from editing		Edited genes - 50nucl distance from editing		Edited genes - 100nucl distance from editing		Edited genes - 150nucl distance from editing		Edited genes - 200nucl distance from editing
path	syn rate	nonsyn rate	syn rate	nonsyn rate	syn rate	nonsyn rate	syn rate	nonsyn rate	syn rate	nonsyn rate	syn rate	nonsyn rate	syn rate	nonsyn rate
B_to_Eup	0.118383	0.0156944	0.110052	0.0128039	0.111221	0.0127523	0.113412	0.0131945	0.114548	0.0135501	0.11506	0.0138733	0.115986	0.0142405
B_to_S.lin	0.0703496	0.0117207	0.0606566	0.00857048	0.0611802	0.0085748	0.0623453	0.00870341	0.0627709	0.00902216	0.0631598	0.00917121	0.0629208	0.00927084
D_to_Eup	0.123317	0.0145547	0.115201	0.0113364	0.115813	0.0112418	0.117227	0.0114184	0.118663	0.0116251	0.119567	0.0118976	0.119459	0.01205
D_to_S.lin	0.0825816	0.0115913	0.0720813	0.00886255	0.0725909	0.00886364	0.0734607	0.00908408	0.0740655	0.00923886	0.0742711	0.00937277	0.0743167	0.00943122
D_to_S.ofi	0.076444	0.00967273	0.0664933	0.00682119	0.0669742	0.00680477	0.0681636	0.0069604	0.0685687	0.00711225	0.0688174	0.00726941	0.0692206	0.00742893
D_to_D.pea	0.0736212	0.0111112	0.0653701	0.00809793	0.0657061	0.0080988	0.0660741	0.00828889	0.0660808	0.0083105	0.0663014	0.00844023	0.0663532	0.00856347
S_to_S.ofi	0.0714209	0.00978894	0.0618298	0.00655439	0.0628006	0.00661723	0.06441	0.00687954	0.065575	0.00714294	0.066443	0.0073119	0.0671147	0.00746816
S_to_D.pea	0.0720625	0.0116635	0.0655665	0.00896431	0.0663324	0.00898237	0.067604	0.00946215	0.0684346	0.00969136	0.0689517	0.00997492	0.069378	0.0102477

[truncated: 1 more sheets: ST13-RaxmlTree_distant_nucl_mut]
